# Supplementary material for: Factors affecting availability for detection: An example using radio-collared Northern Bobwhite (Colinus virginianus)
Source: PLoS One. 2017 Dec 22;12(12):e0190376. doi: 10.1371/journal.pone.0190376 (PMC5741256; doi:10.1371/journal.pone.0190376)
Supplement: S1 Dataset — These are raw detection histories and associated variables from radio-collared Northern Bobwhite individuals used for all analyses. (XLSX) [file pone.0190376.s001.xlsx]

## Sheet: NEW_NOBO_5_5_17
ID	BirdID	Min1	Min3	Min5	Min10	Year	MinutesWithACall	TotalDetections	MSS/100	DOY/100	M1OthBirds	M3OthBird	M5OthBird	M10OthBirds
1	179	0	0	0	0	1	0	0	0.494	0	0	0	0	0
2	273	1	1	1	1	1	3	7	0.245	0.07	0	0	0	0
3	33	0	0	0	0	1	0	0	0.224	0.14	0.1	0.1	0.1	0.1
4	273	0	1	1	1	1	3	4	0.194	0.14	0	0	0	0
5	519	0	0	0	0	1	0	0	0.241	0.14	0	0	0	0.1
6	557	0	1	1	1	1	1	1	0	0.14	0.1	0.1	0.1	0.1
7	561	0	0	0	0	1	0	0	0.278	0.14	0	0	0	0
8	33	0	0	0	0	1	0	0	0.318	0.15	0	0	0.1	0.3
9	63	1	1	1	1	1	9	34	0.272	0.15	0.1	0.2	0.2	0.2
10	273	0	1	1	1	1	3	3	0.292	0.15	0	0.2	0.2	0.3
11	33	0	0	0	0	1	0	0	0.198	0.16	0	0.4	0.4	0.4
12	63	0	0	0	0	1	0	0	0.232	0.16	0.1	0.1	0.1	0.1
13	174	1	1	1	1	1	2	4	0.505	0.16	0.1	0.1	0.1	0.1
14	273	0	0	0	1	1	2	6	0.255	0.16	0	0.1	0.1	0.2
15	561	0	0	0	0	1	0	0	0.285	0.16	0	0	0	0
16	33	0	0	0	0	1	0	0	0.283	0.17	0	0	0	0
17	63	1	1	1	1	1	5	10	0.234	0.17	0.1	0.2	0.2	0.4
18	275	0	0	0	1	1	1	2	0.115	0.17	0	0	0	0.1
19	519	0	0	0	0	1	0	0	0.275	0.17	0	0	0.1	0.2
20	557	0	0	0	0	1	0	0	0.177	0.17	0	0.4	0.4	0.5
21	561	0	0	0	0	1	0	0	0.12	0.17	0	0	0	0
22	33	0	0	0	1	1	1	1	0.128	0.18	0	0.1	0.1	0.1
23	63	0	0	0	1	1	5	14	0.077	0.18	0	0	0	0.2
24	181	0	0	0	0	1	0	0	0.578	0.18	0	0	0	0
25	265	0	0	0	0	1	0	0	0.135	0.18	0.1	0.1	0.2	0.3
26	273	0	0	0	1	1	4	10	0.077	0.18	0	0	0	0.2
27	275	0	0	0	1	1	3	11	0.168	0.18	0	0	0.1	0.2
28	287	1	1	1	1	1	7	16	0.259	0.18	0.4	0.4	0.4	0.4
29	551	0	0	0	0	1	0	0	0.523	0.18	0	0	0	0
30	557	0	0	0	0	1	0	0	0.098	0.18	0	0	0	0
31	33	0	1	1	1	1	6	20	0.135	0.21	0.1	0.3	0.5	0.5
32	181	0	0	0	0	1	0	0	0.146	0.21	0.2	0.2	0.2	0.2
33	265	0	0	0	0	1	0	0	0.546	0.21	0	0	0	0
34	273	1	1	1	1	1	9	23	0.082	0.21	0.2	0.4	0.4	0.4
35	275	0	0	0	0	1	0	0	0.211	0.21	0	0	0	0.3
36	557	0	0	0	0	1	0	0	0.506	0.21	0	0	0	0.2
37	33	0	0	1	1	1	1	1	0.171	0.22	0.3	0.3	0.3	0.4
38	63	0	1	1	1	1	9	30	0.122	0.22	0	0.1	0.2	0.2
39	273	1	1	1	1	1	5	12	0.107	0.22	0.2	0.3	0.3	0.3
40	275	0	0	1	1	1	3	10	0.209	0.22	0	0	0	0
41	285	0	1	1	1	1	4	11	0.147	0.22	0	0	0.1	0.2
42	33	0	0	0	1	1	4	9	0.138	0.23	0.2	0.3	0.3	0.4
43	151	1	1	1	1	1	7	21	0.207	0.23	0.2	0.2	0.2	0.3
44	191	0	0	0	1	1	1	3	0.312	0.23	0	0	0.1	0.1
45	273	0	0	0	0	1	0	0	0.089	0.23	0.2	0.4	0.4	0.5
46	275	0	0	0	0	1	0	0	0.242	0.23	0.2	0.2	0.3	0.4
47	285	0	0	0	0	1	0	0	0.202	0.23	0	0.1	0.2	0.3
48	287	0	0	0	0	1	0	0	0.186	0.23	0	0	0	0.1
49	483	0	0	0	0	1	0	0	0.137	0.23	0	0	0	0
50	557	0	0	0	1	1	1	1	0.352	0.23	0.1	0.1	0.2	0.4
51	897	0	0	0	0	1	0	0	0.504	0.23	0	0	0	0
52	33	0	1	1	1	1	2	6	0.253	0.24	0.1	0.2	0.2	0.3
53	63	1	1	1	1	1	8	16	0.129	0.24	0.2	0.2	0.3	0.3
54	265	0	0	0	0	1	0	0	0.138	0.24	0.1	0.1	0.2	0.2
55	275	0	0	0	0	1	0	0	0.298	0.24	0	0.1	0.1	0.1
56	285	1	1	1	1	1	4	11	0.203	0.24	0	0.1	0.2	0.4
57	287	0	1	1	1	1	3	9	0.18	0.24	0.1	0.3	0.3	0.3
58	288	1	1	1	1	1	10	36	0.138	0.24	0	0.1	0.2	0.2
59	519	0	0	0	0	1	0	0	0.229	0.24	0	0	0	0
60	291	1	1	1	1	1	8	12	0.192	0.25	0.4	0.4	0.4	0.4
61	63	0	0	0	0	1	0	0	0.15	0.28	0.2	0.2	0.2	0.3
62	273	1	1	1	1	1	8	18	0.17	0.28	0.2	0.2	0.2	0.3
63	288	1	1	1	1	1	10	48	0.196	0.28	0.2	0.3	0.4	0.4
64	291	0	0	1	1	1	7	22	0.22	0.28	0.3	0.3	0	0.5
65	297	0	0	0	1	1	4	21	0.28	0.28	0	0.3	0.3	0.4
66	33	1	1	1	1	1	8	29	0.286	0.3	0	0.1	0.2	0.2
67	63	0	0	0	0	1	0	0	0.372	0.3	0	0	0	0
68	273	1	1	1	1	1	9	23	0.398	0.3	0.1	0.3	0.3	0.3
69	297	0	0	0	0	1	0	0	0.326	0.3	0	0.1	0.1	0.1
70	305	0	0	1	1	1	6	27	0.151	0.3	0.1	0.2	0.2	0.2
71	307	1	1	1	1	1	2	2	0.431	0.3	0.1	0.1	0.1	0.1
72	307	0	0	0	0	1	0	0	0.456	0.3	0	0.1	0.1	0.1
73	309	0	0	0	1	1	2	2	0.123	0.3	0.4	0.4	0.4	0.5
74	179	0	0	0	0	1	0	0	0.223	0.31	0	0	0	0
75	181	0	0	0	0	1	0	0	0.391	0.35	0	0.3	0	0
76	63	1	1	1	1	1	3	6	0.133	0.35	0.3	0.3	0.3	0.3
77	151	0	0	0	0	1	0	0	0.699	0.35	0	0	0	0.1
78	181	0	0	0	0	1	0	0	0.577	0.35	0	0	0	0
79	191	0	0	0	0	1	0	0	0.583	0.35	0	0	0.2	0.3
80	285	1	1	1	1	1	7	19	0.253	0.35	0.1	0.2	0.2	0.2
81	287	0	1	1	1	1	1	1	0.233	0.35	0.2	0.2	0.2	0.2
82	288	1	1	1	1	1	10	43	0.163	0.35	0.4	0.4	0.4	0.5
83	307	1	1	1	1	1	9	37	0.202	0.35	0	0.1	0.3	0.3
84	497	0	0	0	0	1	0	0	0.525	0.35	0	0	0	0
85	179	1	1	1	1	1	10	37	0.105	0.35	0.2	0.3	0.03	0.3
86	181	1	1	1	1	1	10	28	0.227	0.38	0	0.1	0.1	0.1
87	529	1	1	1	1	1	7	18	0.507	0.38	0	0	0	0.1
88	191	0	0	0	0	1	0	0	0.617	0.39	0	0	0	0.2
89	519	0	0	0	0	1	0	0	0.192	0.39	0	0.2	0.2	0.3
90	557	0	0	1	1	1	3	4	0.528	0.38	0.1	0.3	0.3	0.4
91	179	0	0	0	0	1	0	0	0.516	0.43	0	0.2	0.3	0.3
92	181	0	0	0	0	1	0	0	0.178	0.43	0	0	0	0
93	179	0	0	0	1	1	1	1	0.216	0.44	0	0	0	0.2
94	275	0	1	1	1	1	8	18	0.252	0.49	0.1	0.2	0.2	0.3
95	305	1	1	1	1	1	10	20	0.282	0.49	0	0.1	0.1	0.1
96	307	0	0	0	0	1	0	0	0.297	0.49	0	0	0	0.1
97	317	1	1	1	1	1	4	4	0.367	0.49	0	0	0.1	0.2
98	32	0	0	0	0	1	0	0	0.188	0.5	0.3	0.5	0.5	0.5
99	287	1	1	1	1	1	6	11	0.167	0.5	0.2	0.2	0.3	0.3
100	179	0	0	0	0	1	0	0	0.226	0.5	0	0	0	0.1
101	151	0	0	0	0	1	0	0	0.236	0.52	0.1	0.3	0.4	0.5
102	191	0	0	1	1	1	1	1	0.202	0.53	0	0.2	0.2	0.6
103	317	0	0	1	1	1	3	3	0.225	0.53	0	0	0.1	0.2
104	319	0	1	1	1	1	2	4	0.241	0.53	0.3	0.3	0.4	0.5
105	483	0	0	0	0	1	0	0	0.366	0.53	0	0	0	0
106	497	0	0	0	0	1	0	0	0.311	0.52	0.1	0.1	0.1	0.1
107	33	0	0	0	0	1	0	0	0.16	0.56	0.1	0.2	0.3	0.3
108	297	1	1	1	1	1	4	5	0.185	0.56	0.3	0.3	0.3	0.4
109	317	0	1	1	1	1	7	11	0.245	0.56	0.1	0.1	0.1	0.3
110	1	0	0	0	0	1	0	0	0.24	0.55	0.1	0.2	0.3	0.4
111	179	0	0	0	0	1	0	0	0.385	0.57	0	0	0	0
112	181	0	0	0	0	1	0	0	0.274	0.59	0	0	0	0
113	265	0	0	0	0	1	0	0	0.325	0.59	0	0	0	0.2
114	151	1	1	1	1	1	1	2	0.29	0.6	0	0	0	0
115	191	0	1	1	1	1	4	6	0.238	0.6	0.1	0.3	0.3	0.4
116	497	0	0	0	1	1	3	16	0.331	0.6	0	0	0	0
117	265	0	0	0	0	1	0	0	0.243	0.63	0.1	0.2	0.2	0.2
118	275	0	0	0	0	1	0	0	0.247	0.63	0	0	0	0
119	305	0	0	0	0	1	0	0	0.299	0.63	0	0.1	0.1	0.2
120	307	0	0	0	0	1	0	0	0.197	0.63	0	0	0	0
121	333	0	0	0	0	1	0	0	0.175	0.63	0	0	0	0
122	179	0	0	0	0	1	0	0	0.261	0.64	0	0	0	0
123	181	0	0	0	0	1	0	0	0.509	0.64	0	0	0	0
124	191	1	1	1	1	1	2	5	0.443	0.64	0	0	0	0.3
125	319	0	0	0	0	1	0	0	0.142	0.64	0	0	0.2	0.2
126	329	0	0	0	0	1	0	0	0.128	0.64	0	0	0	0
127	191	1	1	1	1	1	9	24	0.361	0.67	0	0.1	0.1	0.1
128	151	0	0	0	0	1	0	0	0.284	0.68	0	0	0	0.2
129	803	1	1	1	1	0	5	10	0.045	0.29	0.3	0.3	0.5	0.6
130	955	0	0	1	1	0	4	8	0.23	0.29	0	0	0	0
131	1273	1	1	1	1	0	6	24	0.133	0.29	0.1	0.2	0.3	0.3
132	1323	0	0	0	0	0	0	0	0.075	0.29	0.3	0.3	0.3	0.3
133	1479	0	0	0	0	0	0	0	0.319	0.29	0	0	0	0
134	1487	0	0	0	0	0	0	0	0.225	0.29	0	0	0	0
135	1791	0	0	0	0	0	0	0	0.26	0.29	0	0.1	0.1	0.1
136	1863	0	0	0	0	0	0	0	0.124	0.29	0.2	0.4	0.4	0.4
137	1931	0	0	0	0	0	0	0	0.077	0.29	0.2	0.2	0.02	0.2
138	1939	1	1	1	1	0	4	4	0.088	0.29	0.3	0.6	0.6	0.7
139	1941	1	1	1	1	0	3	3	0.037	0.29	0.1	0.2	0.4	0.4
140	1981	0	0	0	1	0	2	2	0.265	0.29	0.2	0.2	0.3	0.3
141	763	1	1	1	1	0	10	41	0.082	0.3	0	0.2	0.2	0.4
142	1479	0	0	0	0	0	0	0	0.277	0.3	0	0	0	0
143	1487	0	0	0	0	0	0	0	0.245	0.3	0	0	0	0
144	1497	0	0	1	1	0	5	12	0.209	0.3	0	0.2	0.2	0.2
145	1863	0	0	0	0	0	0	0	0.133	0.3	0	0	0	0
146	1941	0	0	0	0	0	0	0	0.048	0.3	0	0.1	0.2	0.3
147	803	0	0	0	0	0	0	0	0.106	0.31	0	0.1	0.01	0.1
148	955	0	0	0	0	0	0	0	0.199	0.31	0.1	0.1	0.1	0.1
149	1273	1	1	1	1	0	9	18	0.049	0.31	0.2	0.3	0.4	0.5
150	1323	0	0	0	0	0	0	0	0.226	0.31	0	0	0	0.1
151	1755	0	0	0	1	0	2	7	0.166	0.31	0.4	0.4	0.4	0.4
152	1791	0	0	0	0	0	0	0	0.113	0.31	0	0	0	0.1
153	1931	1	1	1	1	0	9	15	0.009	0.31	0.1	0.2	0.4	0.4
154	1939	0	0	0	0	0	0	0	0.062	0.31	0.3	0.2	0.2	0.3
155	1981	1	1	1	1	0	8	26	0.026	0.31	0.3	0.3	0.3	0.5
156	707	0	0	0	0	0	0	0	0.412	0.34	0.1	0.1	0.1	0.3
157	1979	0	0	1	1	0	1	1	0.335	0.34	0.3	0.4	0.4	0.5
158	1983	0	0	0	0	0	0	0	0.246	0.34	0.2	0.3	0.3	0.4
159	803	0	0	0	0	0	0	0	0.212	0.35	0.2	0.2	0.2	0.2
160	1323	0	0	0	0	0	0	0	0.242	0.35	0	0.1	0.2	0.3
161	1487	0	0	0	0	0	0	0	0.18	0.35	0	0	0	0
162	1983	0	0	0	0	0	0	0	0.165	0.35	0.3	0.3	0.4	0.4
163	707	0	0	0	1	0	1	1	0.154	0.36	0	0	0.1	0.1
164	803	0	0	0	0	0	0	0	0.102	0.36	0	0	0	0
165	1323	1	1	1	1	0	4	6	0.152	0.36	0.1	0.2	0.2	0.3
166	1479	0	0	0	0	0	0	0	0.147	0.36	0	0	0	0
167	1487	0	0	0	0	0	0	0	0.079	0.36	0.2	0.3	0.3	0.3
168	1979	0	0	0	1	0	2	3	0.129	0.36	0.2	0.3	0.3	0.3
169	707	0	0	0	0	0	0	0	0.172	0.37	0	0	0	0
170	1323	0	0	0	0	0	0	0	0.242	0.37	0.1	0.3	0.3	0.4
171	1497	0	0	0	0	0	0	0	0.155	0.37	0.3	0.4	0.4	0.4
172	1857	0	0	0	0	0	0	0	0.197	0.37	0	0	0	0.1
173	1863	0	0	0	1	0	2	6	0.177	0.37	0	0	0	0.1
174	1983	0	0	0	0	0	0	0	0.245	0.37	0.2	0.3	0.4	0.5
175	803	1	1	1	1	0	2	2	0.182	0.38	0.1	0.2	0.4	0.5
176	1699	0	0	1	1	0	1	1	0.198	0.43	0.5	0.6	0.6	0.7
177	1323	1	1	1	1	0	10	45	0.123	0.43	0.4	0.5	0.5	0.5
178	1799	0	0	0	0	0	0	0	0.183	0.43	0.3	0.6	0.6	0.7
179	1323	0	0	0	0	0	0	0	0.138	0.44	0.1	0.1	0.1	0.1
180	1399	0	0	0	0	0	0	0	0.243	0.44	0	0.1	0.1	0.3
181	1699	0	0	0	0	0	0	0	0.123	0.44	0	0	0	0
182	1799	0	0	0	0	0	0	0	0.303	0.44	0	0.3	0.3	0.4
183	1399	0	0	0	0	0	0	0	0.182	0.45	0.1	0.2	0.3	0.3
184	1699	0	0	0	0	0	0	0	0.152	0.45	0	0	0.2	0.2
185	1799	0	0	0	1	0	1	3	0.222	0.45	0.1	0.1	0.2	0.4
186	763	0	0	0	0	0	0	0	0.062	0.48	0	0	0	0
187	1399	0	0	1	1	0	7	22	0.122	0.48	0.1	0.2	0.2	0.3
188	1487	0	0	0	0	0	0	0	0.254	0.48	0	0	0	0
189	1497	0	0	0	0	0	0	0	0.172	0.48	0	0	0	0
190	1699	0	0	0	0	0	0	0	0.062	0.47	0.3	0.3	0.3	0.3
191	1771	0	0	0	0	0	0	0	0.192	0.47	0.2	0.4	0.4	0.4
192	1799	0	0	0	0	0	0	0	0.182	0.47	0.2	0.3	0.3	0.3
193	1323	0	0	0	0	0	0	0	0.14	0.49	0.1	0.3	0.4	0.5
194	1399	0	0	0	0	0	0	0	0.087	0.49	0	0	0	0
195	1699	0	0	0	0	0	0	0	0.067	0.49	0	0.2	0.2	0.2
196	1771	0	0	1	1	0	5	5	0.192	0.49	0.2	0.4	0.4	0.5
197	1799	0	1	1	1	0	5	6	0.167	0.49	0.2	0.4	0.4	0.6
198	1241	0	0	0	0	0	0	0	0.172	0.5	0.1	0.4	0.4	0.4
199	1399	0	0	0	0	0	0	0	0.147	0.5	0	0	0	0
200	1487	1	1	1	1	0	1	2	0.234	0.5	0	0	0.2	0.3
201	1699	0	0	0	0	0	0	0	0.122	0.5	0	0.2	0.2	0.2
202	1771	0	0	0	0	0	0	0	0.227	0.5	0.3	0.5	0.5	0.5
203	1799	1	1	1	1	0	10	47	0.207	0.5	0.2	0.7	0.7	0.7
204	3	0	0	0	0	0	0	0	0.096	0.52	0.4	0.5	0.5	0.5
205	1857	0	0	0	0	0	0	0	0.151	0.52	0.1	0.2	0.2	0.2
206	1497	0	0	0	0	0	0	0	0.107	0.53	0.3	0.5	0.5	0.5
207	1863	1	1	1	1	0	1	1	0.138	0.52	0.2	0.4	0.5	0.5
208	955	0	0	0	0	0	0	0	0.168	0.63	0	0	0.2	0.2
209	763	0	0	0	0	0	0	0	0.199	0.64	0	0	0	0
210	955	0	0	0	0	0	0	0	0.385	0.64	0	0.2	0.2	0.2
211	1487	0	0	0	0	0	0	0	0.356	0.64	0.2	0.2	0.3	0.3
212	1523	0	0	0	0	0	0	0	0.436	0.64	0.2	0.2	0.3	0.4
213	1755	0	0	0	0	0	0	0	0.488	0.64	0.2	0.2	0.2	0.2
214	1791	0	0	0	0	0	0	0	0.408	0.64	0.3	0.3	0.3	0.4
215	1857	0	0	0	0	0	0	0	0.236	0.64	0	0	0	0
216	373	0	0	0	0	0	0	0	0.301	0.65	0.2	0.3	0.3	0.3
217	1939	0	0	0	0	0	0	0	0.215	0.65	0	0	0	0.1
218	1941	0	0	0	0	0	0	0	0.111	0.65	0	0	0	0
219	1981	0	1	1	1	0	3	4	0.26	0.65	0	0.2	0.4	0.4
220	1791	0	0	0	0	0	0	0	0.142	0.66	0.2	0.4	0.4	0.5
221	1399	0	1	1	1	0	8	12	0.074	0.69	0.2	0.2	0.3	0.3
222	1475	0	1	1	1	0	7	12	0	0.69	0	0.1	0.3	0.3
223	1771	0	0	0	0	0	0	0	0.143	0.69	0	0	0	0
224	1799	0	0	0	0	0	0	0	0.154	0.69	0	0.1	0.1	0.1
225	1939	0	1	1	1	0	2	4	0.112	0.69	0	0.2	0.2	0.2
226	1979	0	0	0	0	0	0	0	0.248	0.69	0	0	0	0
227	1775	0	0	0	0	0	0	0	0.138	0.7	0	0	0	0
228	1799	0	0	0	0	0	0	0	0.188	0.7	0.1	0.2	0.2	0.2
229	1881	1	1	1	1	0	4	4	0.02	0.7	0.2	0.2	0.2	0.4
230	763	0	0	0	0	0	0	0	0.253	0.71	0	0	0.1	0.1
231	1349	0	0	0	0	0	0	0	0.152	0.71	0	0	0	0
232	1475	0	0	1	1	0	7	21	0.127	0.71	0.1	0.1	0.2	0.2
233	1487	0	0	0	0	0	0	0	0.341	0.71	0.2	0.2	0.2	0.2
234	1497	0	0	0	1	0	4	9	0.186	0.71	0.1	0.1	0.1	0.1
235	1533	0	0	0	0	0	0	0	0.125	0.71	0.1	0.3	0.3	0.4
236	1755	0	0	0	0	0	0	0	0.233	0.71	0	0.1	0.2	0.3
237	1771	0	0	0	0	0	0	0	0.182	0.71	0.2	0.4	0.4	0.4
238	1791	0	0	0	0	0	0	0	0.211	0.71	0	0	0	0
239	1799	0	0	0	0	0	0	0	0.212	0.71	0.1	0.2	0.3	0.3
240	1863	0	0	0	0	0	0	0	0.288	0.71	0.1	0.1	0.2	0.2
241	1939	1	1	1	1	0	5	11	0.19	0.71	0	0.1	0.1	0.2
242	1941	1	1	1	1	0	10	23	0.05	0.71	0.1	0.1	0.1	0.1
243	1979	0	0	0	0	0	0	0	0.345	0.71	0	0	0	0
244	1981	1	1	1	1	0	10	21	0.241	0.71	0.1	0.1	0.1	0.1
245	1533	0	0	0	0	0	0	0	0.126	0.72	0	0.1	0.2	0.2
246	1755	0	0	0	0	0	0	0	0.15	0.72	0	0	0	0.1
247	1771	0	0	0	0	0	0	0	0.096	0.72	0	0	0	0
248	1791	0	0	0	0	0	0	0	0.199	0.72	0.2	0.3	0.4	0.5
249	1939	0	1	1	1	0	5	7	0.087	0.72	0	0.2	0.2	0.2
250	1533	0	0	0	0	0	0	0	0.143	0.73	0.1	0.1	0.2	0.3
251	1755	0	0	0	0	0	0	0	0.194	0.73	0	0	0	0.1
252	1941	0	0	0	0	0	0	0	0.076	0.73	0.1	0.2	0.2	0.2
253	1979	0	0	0	0	0	0	0	0.243	0.73	0	0	0	0
254	1981	1	1	1	1	0	8	21	0.153	0.73	0.1	0.2	0.2	0.2
255	1475	0	1	1	1	0	8	21	0	0.76	0.1	0.3	0.3	0.3
256	1497	1	1	1	1	0	6	16	0.081	0.76	0	0.2	0.2	0.3
257	1771	0	0	0	0	0	0	0	0.044	0.76	0.5	0.5	0.5	0.5
258	1799	0	0	0	0	0	0	0	0.079	0.76	0.1	0.3	0.3	0.3
259	1475	0	0	0	0	0	0	0	0.068	0.77	0	0	0	0
260	1533	0	0	0	0	0	0	0	0.139	0.77	0.2	0.3	0.4	0.4
261	1771	1	1	1	1	0	10	56	0.108	0.77	0	0.1	0.1	0.1
262	1799	0	0	0	0	0	0	0	0.138	0.77	0	0	0.2	0.2
263	1939	0	0	0	0	0	0	0	0.188	0.77	0	0	0	0
264	1533	0	0	0	0	0	0	0	0.13	0.78	0.2	0.3	0.4	0.6
265	1781	0	0	0	0	0	0	0	0.282	0.78	0	0	0	0
266	1939	0	0	0	0	0	0	0	0.307	0.78	0	0.1	0.1	0.1
267	1487	0	0	0	0	0	0	0	0.161	0.79	0	0	0	0.1
268	1497	0	0	1	1	0	4	9	0.067	0.79	0.1	0.4	0.4	0.4
269	1771	0	0	0	0	0	0	0	0.175	0.79	0.2	0.2	0.2	0.2
270	1779	0	0	0	0	0	0	0	0.176	0.79	0	0	0	0
271	1781	0	0	0	0	0	0	0	0.245	0.79	0	0	0	0
272	1799	0	1	1	1	0	5	9	0.096	0.79	0.2	0.4	0.5	0.5
273	1981	0	0	0	0	0	0	0	0.182	0.79	0	0	0	0
274	1497	0	0	0	1	0	2	2	0.182	0.8	0.1	0.2	0.2	0.2
275	1533	0	0	0	0	0	0	0	0.083	0.8	0	0	0.1	0.4
276	1537	0	0	0	0	0	0	0	0.104	0.9	0	0	0	0
